# Supplementary material for: Effects of Hydroxytyrosol Supplementation on Performance, Fat and Blood Parameters of Broiler Chickens
Source: Animals (Basel). 2023 Dec 28;14(1):119. doi: 10.3390/ani14010119 (PMC10778069; doi:10.3390/ani14010119)
Supplement: Supplementary file 1 [file animals-14-00119-s001.zip]

Archive with 1 entries (1 files):
- animals-2788532-supplementary.pdf
